# Supplementary material for: Induction of circulating T follicular helper cells and regulatory T cells correlating with HIV-1 gp120 variable loop antibodies by a subtype C prophylactic vaccine tested in a Phase I trial in India
Source: PLoS One. 2018 Aug 29;13(8):e0203037. doi: 10.1371/journal.pone.0203037 (PMC6114930; doi:10.1371/journal.pone.0203037)
Supplement: S4 Table — (XLSX) [file pone.0203037.s004.xlsx]

## Sheet: Plasma B cells Vs abs 
MPER Vs. Plasma B Cells								V1 Vs.Plasma B Cells
		Group A	Group B	Placebo	Time					Group A	Group B	Placebo
Pre Vac	Correlation	-0.1438	-0.8394	-0.9474	-0.2199			Pre Vac	Correlation	-0.0717	-0.5759	-0.8372	-0.2606
	Sig.	0.7858	0.0366	0.0526	0.4132				Sig.	0.8926	0.2317	0.1628	0.3297
1st week post +1st Vac	Correlation	0.0244	-0.8348	0.4342	-0.1297			1st week post +1st Vac	Correlation	-0.1473	-0.8909	0.7697	-0.26
	Sig.	0.9634	0.0387	0.5658	0.632				Sig.	0.7806	0.0172	0.2303	0.3307
3rd Vac	Correlation	0.254	0.3407	0.8727	0.1856			3rd Vac	Correlation	-0.2795	0.1159	0.8926	0.0038
	Sig.	0.6272	0.5087	0.1273	0.4913				Sig.	0.5917	0.827	0.1074	0.9889
2nd week post +3rdVac	Correlation	0.3339	-0.6168	-0.2437	-0.0856			2nd week post +3rdVac	Correlation	0.0307	-0.2529	0.1887	-0.0972
	Sig.	0.5178	0.1922	0.7563	0.7527				Sig.	0.9539	0.6288	0.8113	0.7203
V2 Vs. Plasma B Cells								V3 Vs. Plasma B Cells
		Group A	Group B	Placebo						Group A	Group B	Placebo
Pre Vac	Correlation	-0.2166	-0.8981	-0.9246	-0.2261			Pre Vac	Correlation	-0.0737	-0.8829	-0.9764	-0.2495
	Sig.	0.6802	0.015	0.0754	0.3997				Sig.	0.8896	0.0198	0.0236	0.3514
1st week post +1st Vac	Correlation	0.0729	-0.8907	0.4249	-0.2084			1st week post +1st Vac	Correlation	-0.1695	-0.9207	0.1413	-0.3341
	Sig.	0.8908	0.0172	0.5751	0.4387				Sig.	0.7482	0.0092	0.8587	0.206
3rd Vac	Correlation	0.3089	0.3359	0.8532	0.1688			3rd Vac	Correlation	0.1827	0.3407	0.863	0.1759
	Sig.	0.5514	0.5152	0.1468	0.5319				Sig.	0.729	0.5087	0.137	0.5145
2nd week post +3rdVac	Correlation	0.3503	-0.5247	0.5114	-0.1466			2nd week post +3rdVac	Correlation	-0.2031	-0.6271	-0.3521	-0.0662
	Sig.	0.4961	0.2852	0.4886	0.588				Sig.	0.6995	0.1826	0.6479	0.8076

## Sheet: Tfh cells Vs abs 
MPER Vs. pTfh							V1 Vs. pTfh
		Group A	Group B	Placebo					Group A	Group B	Placebo
Pre Vac	Correlation	0.0491	-0.2246	0.9281	0.132		Pre Vac	Correlation	-0.561	-0.6011	0.8179	-0.1133
	Sig.	0.9265	0.6687	0.0719	0.626			Sig.	0.2469	0.2069	0.1821	0.6761
1st week post +1st Vac	Correlation	-0.4464	-0.6583	0.1358	-0.3196		1st week post +1st Vac	Correlation	-0.7126	-0.1805	-0.3041	-3255
	Sig.	0.3749	0.1552	0.8642	0.2125			Sig.	0.1121	0.7322	0.6959	0.2186
3rd Vac	Correlation	-0.6051	-0.4885	0.901	-0.3016		3rd Vac	Correlation	0.0993	-0.6409	0.9529	-0.0638
	Sig.	0.2031	0.3255	0.099	0.256			Sig.	0.8516	0.1703	0.0471	0.8145
2nd week post +3rdVac	Correlation	-0.2373	-0.0318	0.8682	-0.855		2nd week post +3rdVac	Correlation	0.1529	-0.5297	0.9659	-0.0482
	Sig.	0.6507	0.9523	0.1318	0.752			Sig.	0.7724	0.2798	0.0341	0.8593
V2 Vs. pTfh							V3 Vs. pTfh
		Group A	Group B	Placebo					Group A	Group B	Placebo
Pre Vac	Correlation	-0.016	-0.2215	0.7945	-0.0283		Pre Vac	Correlation	0.2941	-0.0922	0.7167	0.1212
	Sig.	0.976	0.6732	0.2055	0.9172			Sig.	0.5715	0.862	0.2833	0.6547
1st week post +1st Vac	Correlation	-0.3564	-0.677	-0.3132	-0.2524		1st week post +1st Vac	Correlation	-0.5907	-0.6487	0.3487	-0.2782
	Sig.	0.4848	0.1396	0.6868	0.3457			Sig.	0.217	0.1637	0.6513	0.2969
3rd Vac	Correlation	-0.5657	-0.466	0.9914	-0.2691		3rd Vac	Correlation	-0.63	-0.4885	0.9901	-0.2626
	Sig.	0.202	0.3511	0.0086	0.3137			Sig.	0.18	0.3255	0.0099	0.3259
2nd week post +3rdVac	Correlation	-0.2659	-0.0562	0.839	-0.1793		2nd week post +3rdVac	Correlation	-0.307	0.1961	0.403	0.1027
	Sig.	0.6105	0.9159	0.1603	0.5065			Sig.	0.554	0.7096	0.597	0.705

## Sheet: Treg cells Vs abs
MPER Vs. Treg							V1 Vs. Treg
		Group A	Group B	Placebo					Group A	Group B	Placebo
Pre Vac	Correlation	-0.0395	-0.8112	-0.572	-0.0677		Pre Vac	Correlation	-0.2243	-0.5794	-0.7862	-0.1713
	Sig.	0.9407	0.0501	0.428	0.8033			Sig.	0.6692	0.2281	0.2138	0.526
1st week post +1st Vac	Correlation	0.6397	0.5174	0.2705	0.4619		1st week post +1st Vac	Correlation	0.5165	0.3936	0.0806	0.3397
	Sig.	0.173	0.2931	0.7295	0.0717			Sig.	0.2941	0.4403	0.9194	0.198
3rd Vac	Correlation	0.5423	0.8646	0.6429	0.4694		3rd Vac	Correlation	0.8023	0.7979	0.5455	0.5575
	Sig.	0.2663	0.0263	0.3571	0.0666			Sig.	0.0547	0.0571	0.4545	0.0248
2nd week post +3rdVac	Correlation	-0.8619	0.5112	0.6751	0.0086		2nd week post +3rdVac	Correlation	-0.7032	-0.1853	0.6994	-0.0922
	Sig.	0.0273	0.3	0.3249	0.9749			Sig.	0.1191	0.7252	0.3006	0.7342
V2 Vs. Treg							V3 Vs. Treg
		Group A	Group B	Placebo					Group A	Group B	Placebo
Pre Vac	Correlation	0.0321	-0.87	-0.6427	-0.1828		Pre Vac	Correlation	-0.156	-0.6935	-0.285	-0.2132
	Sig.	0.9518	0.0243	0.3573	0.498			Sig.	0.7679	0.1265	0.715	0.4279
1st week post +1st Vac	Correlation	0.649	0.5922	-0.4779	0.3683		1st week post +1st Vac	Correlation	0.6026	0.6999	0.1872	0.3478
	Sig.	0.1632	0.2156	0.5221	0.1605			Sig.	0.2055	0.1216	0.8128	0.1869
3rd Vac	Correlation	0.4749	0.8949	0.4614	0.4229		3rd Vac	Correlation	0.5247	0.8646	0.4053	0.4756
	Sig.	0.3412	0.016	0.5386	0.1026			Sig.	0.2852	0.0263	0.5947	0.0626
2nd week post +3rdVac	Correlation	-0.8492	0.3894	0.4675	-0.1299		2nd week post +3rdVac	Correlation	-0.6467	0.3739	-0.0025	0.2366
	Sig.	0.0324	0.4454	0.5325	0.6317			Sig.	0.1652	0.4652	0.9975	0.2169

## Sheet: Tregs Vs  pTfh cells 
pTfh Vs. Treg
		Group A	Group B	Placebo
Pre Vac	Correlation	-0.0289	0.5759	-0.4374	0.1056
	Sig.	0.9553	0.2317	0.5626	0.697
2nd Vac	Correlation	-0.4789	-0.2755	0.9598	-0.0275
	Sig.	0.3366	0.5973	0.0402	0.9195
1st week post +2nd Vac	Correlation	0.3498	0.1415	0.5096	0.3863
	Sig.	0.4967	0.7892	0.4902	0.1394
3rd Vac	Correlation	0.1265	-0.5022	0.4526	0.0369
	Sig.	0.8113	0.31	0.5474	0.892
1st week post +3rdVac	Correlation	0.1403	-0.0785	0.5557	-0.1309
	Sig.	0.7909	0.8824	0.4443	0.6291
2nd week post +3rdVac	Correlation	0.4414	0.5501	0.8567	0.6394
	Sig.	0.3809	0.2581	0.1433	0.0077
48 week post +3rd Vac	Correlation	-0.8989	0.6405	0.1105	0.1056
	Sig.	0.0154	0.1706	0.8895	0.697

## Sheet: Tregs Vs Plams B cells
Plasma B cell Vs. Treg
		Group A	Group B	Placebo
Pre Vac	Correlation	-0.2249	0.7777	0.321	0.4534
	Sig.	0.6687	0.0686	0.679	0.0777
2nd Vac	Correlation	-0.4711	0.3205	0.0061	0.4778
	Sig.	0.3456	0.5357	0.9939	0.0612
1st week post +2nd Vac	Correlation	0.3469	-0.8322	0.4241	0.3982
	Sig.	0.5005	0.0399	0.5759	0.1266
3rd Vac	Correlation	-0.2647	0.6172	0.2169	0.6738
	Sig.	0.6122	0.1918	0.7831	0.0042
1st week post +3rdVac	Correlation	-0.3759	-0.6013	0.0108	0.3863
	Sig.	0.4631	0.2067	0.9892	0.1289
2nd week post +3rdVac	Correlation	-0.0685	-0.837	0.0616	0.2766
	Sig.	0.8974	0.0377	0.9384	0.2996
48 week post +3rd Vac	Correlation	0.3619	-0.2127	0.1369	0.4558
	Sig.	0.4809	0.6858	0.8631	0.076
